# Supplementary material for: Identification by MicroRNA Analysis of Environmental Risk Factors Bearing Pathogenic Relevance in Non-Smoker Lung Cancer
Source: J Pers Med. 2021 Jul 15;11(7):666. doi: 10.3390/jpm11070666 (PMC8307636; doi:10.3390/jpm11070666)
Supplement: Supplementary file 1 [file jpm-11-00666-s001.zip]

Archive with 1 entries (1 files):
- jpm-1277113-supplementary.pdf
